# Supplementary material for: Spatial Proximity of Immune Cell Pairs to Cancer Cells in the Tumor Microenvironment as Biomarkers for Patient Stratification
Source: Cancers (Basel). 2025 Jul 14;17(14):2335. doi: 10.3390/cancers17142335 (PMC12293128; doi:10.3390/cancers17142335)
Supplement: Supplementary file 1 [file cancers-17-02335-s001.zip]

Archive with 1 entries (1 files):
- cancers-3720645-supplementary.xlsx
