# Supplementary material for: Spatial Proximity of Immune Cell Pairs to Cancer Cells in the Tumor Microenvironment as Biomarkers for Patient Stratification
Source: Cancers (Basel). 2025 Jul 14;17(14):2335. doi: 10.3390/cancers17142335 (PMC12293128; doi:10.3390/cancers17142335)
Supplement: Supplementary file 1 [file cancers-17-02335-s001.zip › cancers-3720645-supplementary.xlsx]

## Sheet: TableS1
Table S1. Significant Cell-Cell Interactions Based on Relative Distance Associated with Overall Survival in LUAD.
Univariable Cox regression analysis identified 25 significant cell pairs associated with overall survival in the LUAD IMC dataset (P < 0.01 and FDR < 0.05). This table lists the P-value, Hazard Ratio (HR), and False Discovery Rate (FDR) for each interaction, categorizing them as hazardous (HR > 1) or protective (HR < 1).
	P-value	HR	FDR	Category
B→IntMo	5.11893e-06	5.97789	0.000537487	Hazardous
B→NK	0.000432892	3.95153	0.00667484	Hazardous
B→NonClMo	0.00143403	3.7172	0.0167812	Hazardous
Mast→NK	0.00155226	3.51574	0.0167812	Hazardous
B→ClMo	0.00266844	3.5095	0.0219253	Hazardous
Endothelial→IntMo	0.00277026	4.53365	0.0219253	Hazardous
ClMo→IntMo	0.00308631	6.51669	0.0219253	Hazardous
Mast→NonClMo	0.00340739	3.56779	0.0219253	Hazardous
B→ClMAC	0.00488821	5.22095	0.0263075	Hazardous
B→Tother	0.00497835	3.90159	0.0263075	Hazardous
ClMAC→IntMo	0.00546906	5.64451	0.0263075	Hazardous
B→DC	0.0055443	3.95006	0.0263075	Hazardous
DC→IntMo	0.00572371	3.94471	0.0263075	Hazardous
B→Neutrophil	0.00626368	3.27927	0.0263075	Hazardous
IntMo→Th	0.000113628	0.104881	0.00534794	Protective
AltMAC→B	0.00019784	0.181081	0.00534794	Protective
IntMo→Tc	0.000229792	0.118108	0.00534794	Protective
IntMo→Mast	0.000254664	0.289302	0.00534794	Protective
AltMAC→Th	0.000444989	0.100508	0.00667484	Protective
IntMo→Treg	0.00159821	0.252729	0.0167812	Protective
NK→Th	0.00277662	0.143889	0.0219253	Protective
AltMAC→Mast	0.00319848	0.26943	0.0219253	Protective
NonClMo→Th	0.00354981	0.158174	0.0219253	Protective
AltMAC→Endothelial	0.00584124	0.184914	0.0263075	Protective
DC→Mast	0.00614692	0.262998	0.0263075	Protective
IntMo→Tother	0.00702953	0.284066	0.0277727	Protective
IntMo→Neutrophil	0.00714156	0.293203	0.0277727	Protective
AltMAC→Tc	0.00953663	0.217148	0.0357624	Protective

## Sheet: TableS2
Table S2. Significant Cell-Cell Interactions Based on Density Ratio Associated with Overall Survival in LUAD.
This table presents the results of the univariable Cox regression analysis evaluating the association between density ratio-based cell-cell interactions and overall survival (OS) in the LUAD IMC dataset. A total of 23 significant cell pairs were identified at P < 0.01 and FDR < 0.05, including 10 protective pairs (HR < 1) and 13 hazardous pairs (HR > 1). The density ratio was computed as the rela…
	P-value	HR	FDR	Category
IntMo→Mast	6.30337e-05	2.11606	0.00330927	Hazardous
IntMo→Tc	0.000145227	7.8355	0.00508294	Hazardous
AltMAC→B	0.000478245	2.12383	0.00804548	Hazardous
NonClMo→Th	0.000479041	4.57671	0.00804548	Hazardous
IntMo→Th	0.000536365	11.3651	0.00804548	Hazardous
NonClMo→Tc	0.00188504	2.99201	0.0176893	Hazardous
IntMo→Neutrophil	0.00255177	2.23814	0.020234	Hazardous
AltMAC→Th	0.00275701	2.82538	0.020234	Hazardous
AltMAC→Tc	0.0033962	2.48058	0.0222875	Hazardous
DC→Mast	0.0051948	2.02837	0.0306023	Hazardous
IntMo→Treg	0.00589729	1.87505	0.0313798	Hazardous
Tother→Th	0.00660905	3.9057	0.0315432	Hazardous
AltMAC→Endothelial	0.00965111	2.44321	0.0440594	Hazardous
B→IntMo	5.99239e-05	0.421876	0.00330927	Protective
Mast→NonClMo	0.000304733	0.420721	0.00799924	Protective
B→ClMo	0.00116233	0.508175	0.0140924	Protective
B→NonClMo	0.00120792	0.519244	0.0140924	Protective
B→Tother	0.00192299	0.512284	0.0176893	Protective
B→Endothelial	0.00202164	0.383309	0.0176893	Protective
Mast→NK	0.00289058	0.539341	0.020234	Protective
B→Neutrophil	0.00524611	0.563686	0.0306023	Protective
B→ClMAC	0.0060427	0.414564	0.0313798	Protective
B→Tc	0.00627595	0.423384	0.0313798	Protective

## Sheet: TableS3
Table S3. Significant Cell-Cell Interactions Based on Nomalized Relative Distance Associated with Overall Survival in LUAD.
This table presents the results of univariable Cox regression analysis evaluating the association between normalized relative distance (NRD)-based cell-cell interactions and overall survival (OS) in the LUAD IMC dataset. A total of 20 significant cell pairs were identified at P < 0.01 and FDR < 0.05, including 8 hazardous pairs (HR > 1) and 12 protective pairs (HR < 1). NRD-scores were computed b…
	P-value	HR	FDR	Category
NK→Tc	0.000320494	1.23759	0.0168259	Hazardous
NonClMo→Tother	0.00079946	1.17701	0.0226393	Hazardous
IntMo→Mast	0.00110915	1.23218	0.0226393	Hazardous
ClMAC→DC	0.00150726	1.20672	0.0226393	Hazardous
Neutrophil→Tother	0.00190781	1.18912	0.0226393	Hazardous
AltMAC→IntMo	0.00194051	1.17089	0.0226393	Hazardous
Endothelial→Tother	0.00552555	1.19834	0.0341284	Hazardous
IntMo→Treg	0.00906756	1.16113	0.0491782	Hazardous
B→DC	5.77431e-05	0.774156	0.00606302	Protective
B→NK	0.00120228	0.849237	0.0226393	Protective
B→ClMo	0.00152553	0.848446	0.0226393	Protective
Mast→Treg	0.00237022	0.841597	0.0248874	Protective
B→ClMAC	0.00311432	0.755915	0.0297276	Protective
B→Th	0.00346784	0.752408	0.0303436	Protective
B→Tother	0.00430218	0.849708	0.0317122	Protective
Th→Treg	0.00448239	0.805925	0.0317122	Protective
B→Treg	0.00453031	0.889568	0.0317122	Protective
Endothelial→Treg	0.00519625	0.784788	0.0341004	Protective
B→IntMo	0.00902543	0.840086	0.0491782	Protective
B→Mast	0.00936728	0.749988	0.0491782	Protective
